# Supplementary material for: IFT proteins interact with HSET to promote supernumerary centrosome clustering in mitosis
Source: EMBO Rep. 2020 Apr 9;21(6):e49234. doi: 10.15252/embr.201949234 (PMC7271317; doi:10.15252/embr.201949234)
Supplement: Supplementary file 2 — Movie EV1 [file EMBR-21-e49234-s002.zip]

Archive with 7 entries (6 files):
- Movie EV1/
- Movie EV1/.DS_Store
- __MACOSX/Movie EV1/._.DS_Store
- Movie EV1/Movie EV1 - RPE-1 siCT.mp4
- __MACOSX/Movie EV1/._Movie EV1 - RPE-1 siCT.mp4
- Movie EV1/Movie EV1.pdf
- __MACOSX/Movie EV1/._Movie EV1.pdf
