# Supplementary material for: IFT proteins interact with HSET to promote supernumerary centrosome clustering in mitosis
Source: EMBO Rep. 2020 Apr 9;21(6):e49234. doi: 10.15252/embr.201949234 (PMC7271317; doi:10.15252/embr.201949234)
Supplement: Supplementary file 4 — Movie EV3 [file EMBR-21-e49234-s004.zip]

Archive with 7 entries (6 files):
- Movie EV3/
- Movie EV3/.DS_Store
- __MACOSX/Movie EV3/._.DS_Store
- Movie EV3/Movie EV3 - DLD-1 CT.mp4
- __MACOSX/Movie EV3/._Movie EV3 - DLD-1 CT.mp4
- Movie EV3/Movie EV3.pdf
- __MACOSX/Movie EV3/._Movie EV3.pdf
