# Supplementary material for: IFT proteins interact with HSET to promote supernumerary centrosome clustering in mitosis
Source: EMBO Rep. 2020 Apr 9;21(6):e49234. doi: 10.15252/embr.201949234 (PMC7271317; doi:10.15252/embr.201949234)
Supplement: Supplementary file 5 — Movie EV4 [file EMBR-21-e49234-s005.zip]

Archive with 7 entries (6 files):
- Movie EV4/
- Movie EV4/.DS_Store
- __MACOSX/Movie EV4/._.DS_Store
- Movie EV4/Movie EV4 - DLD-1 Aux.mp4
- __MACOSX/Movie EV4/._Movie EV4 - DLD-1 Aux.mp4
- Movie EV4/Movie EV4.pdf
- __MACOSX/Movie EV4/._Movie EV4.pdf
