# Supplementary material for: IFT proteins interact with HSET to promote supernumerary centrosome clustering in mitosis
Source: EMBO Rep. 2020 Apr 9;21(6):e49234. doi: 10.15252/embr.201949234 (PMC7271317; doi:10.15252/embr.201949234)
Supplement: Supplementary file 6 — Movie EV5 [file EMBR-21-e49234-s006.zip]

Archive with 7 entries (6 files):
- Movie EV5/
- Movie EV5/.DS_Store
- __MACOSX/Movie EV5/._.DS_Store
- Movie EV5/Movie EV5 - RPE-1 siCT.mp4
- __MACOSX/Movie EV5/._Movie EV5 - RPE-1 siCT.mp4
- Movie EV5/Movie EV5.pdf
- __MACOSX/Movie EV5/._Movie EV5.pdf
