# Supplementary material for: IFT proteins interact with HSET to promote supernumerary centrosome clustering in mitosis
Source: EMBO Rep. 2020 Apr 9;21(6):e49234. doi: 10.15252/embr.201949234 (PMC7271317; doi:10.15252/embr.201949234)
Supplement: Supplementary file 8 — Movie EV7 [file EMBR-21-e49234-s008.zip]

Archive with 7 entries (6 files):
- Movie EV7/
- Movie EV7/Movie EV7.docx
- __MACOSX/Movie EV7/._Movie EV7.docx
- Movie EV7/.DS_Store
- __MACOSX/Movie EV7/._.DS_Store
- Movie EV7/Movie EV7 - RPE-1 clustered and unclustered centrosomes.mp4
- __MACOSX/Movie EV7/._Movie EV7 - RPE-1 clustered and unclustered centrosomes.mp4
