# Supplementary material for: IFT proteins interact with HSET to promote supernumerary centrosome clustering in mitosis
Source: EMBO Rep. 2020 Apr 9;21(6):e49234. doi: 10.15252/embr.201949234 (PMC7271317; doi:10.15252/embr.201949234)
Supplement: Supplementary file 9 — Source Data for Expanded View [file EMBR-21-e49234-s013.zip]

Archive with 7 entries (6 files):
- Source_data_Figure_EV2_manuscript_EMBOR-2019-49234V3.pdf
- __MACOSX/
- __MACOSX/._Source_data_Figure_EV2_manuscript_EMBOR-2019-49234V3.pdf
- Source_data_Figure_EV3_manuscript_EMBOR-2019-49234V3.pdf
- __MACOSX/._Source_data_Figure_EV3_manuscript_EMBOR-2019-49234V3.pdf
- Source_data_Figure_EV1_manuscript_EMBOR-2019-49234V3.pdf
- __MACOSX/._Source_data_Figure_EV1_manuscript_EMBOR-2019-49234V3.pdf
